# Supplementary material for: Factors associated with treatment outcome of MDR/RR-TB patients treated with shorter injectable based regimen in West Java Indonesia
Source: PLoS One. 2022 Jan 28;17(1):e0263304. doi: 10.1371/journal.pone.0263304 (PMC8797248; doi:10.1371/journal.pone.0263304)
Supplement: S1 File — (ODS) [file pone.0263304.s002.ods]

## Sheet: Tabel_Final_SPSS
age	gender	previous_history	sputum_conversion	ureum	kreatinin	ckd_k	gds_base	dm_k	weight	height	bmi	smoking_status	hb	MCV	MCH	MCHC	Anemia	gene_expert	cavities	outcome_k	outcome_k_detail
23	0	1	0	11	0.60	0	98	0	33	155	13.73569	0	11.6				1	4	0	0	6
28	1	3	1	12	0.75	0	64	0	57	156	23.42209		10.1	63.3	18.7	29.5	1	4	1	0	6
47	1	3	0	22	1.01	0	100	1	54	165	19.83471	1	15	86	30	34.9	0	3	1	1	1
20	1	4	2	17.8	0.9	0	88	0	43	162	16.38	0	11.2	80.2	26	32.5	1	2	0	0	4
30	1	4	0	21	0.9	0	78	0	64	160	25	1	14.5	79.8	24.7	30.9	0	3	0	1	1
37	1	2	0	15.6	0.92	0	105	0	78	170	26.98962	1	13.9				0	2	1	1	1
36	1	2	0	22	1.01	0	105	0	45	170	15.57093	1	15	85.2	30.5	35.8	0	4		1	1
25	1	2	0	12.0	0.69	0	69	0	43	165	15.79431	1	12.8				1		1	1	1
34	1	3	0	25	1.21	0	75	0	55	160	21.48438	1	11.4	78.5	24.7	31.5	1	3	1	1	1
55	1	2	1	26	0.79	0	236	1	55	165	20.20202	1	15.1	82.9	29.3	35.3	0	3		1	1
61	0	3	0	27.0	0.69	0	147	1	50	155	20.81165	0	12.5				0	3	1	1	1
24	0	3	0	22.7	0.63	0	75	0	41	157	16.63353	0	13.7				0	2	0	1	1
22	0	2	0	16.1	0.51	0	97	0	40	150	17.77778	0	14.6				0	4	1	1	1
47	0	4	0	13.5	0.64	0	217	1	50	160	19.53125	0	12.4				0	4	1	1	1
59	0	4	0	19.0	0.59	0	63	0	30	145	14.26873	0	11.5				1	2	0	1	1
59	0	4	0	19	0.59	0	63	0	30	145	14.26873	0	11.5	88.8	27.9	31.4	1	1	0	1	1
30	0	3	0	14	0.68	0	63	0	38	152	16.44737	0	13.5	79.3	25	31.5	0	4		1	1
53	0	2	1	16	0.53	0	75	0	45	160	17.57813	0	11.2	81.8	25.5	31.1	1	3	1	0	6
31	0	1	0	19.0	0.52	0	73	0	34	150	15.11111		10.5				1	3	0	0	6
46	0	2	1	13	0.72	0	72	0	32	150	14.22222	0	12.5	90	27.8	30.9	0	3		1	1
34	0	2	1			0		0	40	150	17.77778		10	80.1	25.3	31.5	1	4	1	0	6
21	1	1	2	13.4	0.73	0	104	0	48	165	17.63085	1	11.8	70.5	22.5	31.9	1	4	0	0	4
28	0	1	0	17	1.28	0	66	0	48	170	16.609	1	15.1	82.7	26.7	32.3	0	4	1	1	1
36	1	2	0	20.9	0.67	0	70	0	49	165	17.99816	1	7	60.5	14.9	24.6	1		0	1	1
54	1	2	1	22	1.35	0	100	0	73	169	25.55933	0	15.5	86.6	29.4	33.9	0	2	1	1	1
43	1	2	1	14	0.71	0	46	0	43	165	15.79431	0	13.8	84.7	27.4	32.3	0	3	1	0	6
41	1	4	0	15	0.82	0	191	1	71	158	28.44095	0	12.5	85.8	27.7	32.3	1	3	0	1	1
42	1	3	0	16.0	0.72	0	79	1	55	165	20.20202	0	10.1				1	3	0	1	1
27	0	2	0	22.2	0.61	0	88	0	30	150	13.33333	0	12.7				0	3	1	1	1
42	0	3	2	13.2	0.61	0	58	0	40	155	16.64932	0	11.3	69.9	21.5	30.8	1	4	1	0	4
23	0	1	0	21	0.53	0	156	1	36	150	16	0	10.1	75.7	24.3	32.3	1	3	0	1	1
25	1	2	1	21.3	0.78	0	108	0	45	170	15.57093	0	10.2				1	4	1	0	6
51	1	2	0	20.9	0.79	0	87	0	46	163	17.31341	1	12.7	84.2	28.3	33.6	1	3	0	1	1
39	1	2	1	9	0.47	0	56	0	49	170	16.95502	1	14.1	82.1	25.5	31.1	0	3		1	1
54	1	4	0	30	0.99	0	205	1	56	170	19.37716	1	14.4	85.5	29.5	34.5	0	4	0	1	1
43	1	1	0	23.2	0.77	0	74	0	37	148	16.89189	1	11.4				1	4	1	1	1
68	1	2	0	19	0.56	0	93	0	47	162	17.90886	1	11.9	87.6	29	33.1	1	3		1	1
25	0	2	0	13	0.5	0	83	0	48	158	19.22769	0	12	77.8	26.4	33.9	0	3	0	1	1
47	1	4	0	21	0.92	0		0	59	170	20.41522	1	14.2	84.9	27.2	32.1	0	2	0	1	1
30	1	1	2	16.3	0.93	0	83	0	43	160	16.79688	1	12.2	60.8	18	29.7	1	3		0	4
58	0	4	1	23.0	0.67	0	91	0	28	145	13.31748	0	10.8				1	3	1	1	1
49	0	2	0	24.5	0.66	0	115	0	40	152	17.31302	0	11.2				1	3	0	1	1
25	0	3	0	14.2	0.67	0	60	0	36	153	15.3787	1	12.9				0	2	0	1	1
55	0	4	1	17.8	0.72	0	94	0	47	150	20.88889	0	11.6	90	28.9	32	1	4		1	1
55	1	2	1	17.2	0.79	0	107	0	43	165	15.79431	1	13.6	81.6	26.7	32.7	0	2	1	1	1
55	1	2	0	29	0.91	0	284	1	73	167	26.17519	1	15.9	81.9	27.4	33.5	0	3	0	1	1
32	1	3	0	3.8	0.68	0	93	0	45	164	16.73111	0	13.3	79.7	25.2	31.7	0	3	1	1	1
63	1	2	0	20	0.9	0	104	0	41	150	18.22222		11.5	90	28	31.1	1	3	1	0	3
25	1	2	0	20	0.83	0	74	0	45	160	17.57813		14	77.4	26	33.6	0	3	1	0	5
43	1	4	0	16	0.73	0		0	40	167	14.34257	1	15.8	86.8	27.7	31.9	0		1	0	3
44	0	3	0	13	0.71	0	70	0	47	155	19.56296	0	12.9	88.3	30.7	34.8	0	3		0	4
49	1	4	0	25.7	1.34	0	36	0	40	155	16.64932	0	11.6				1	4	0	0	6
32	1	2	0	23	0.92	0	88	0	48	179	14.98081	0	13.7	78.6	24.6	31.3	0	3	0	1	1
36	1	2	0	13.9	0,71	0	97	0	45	180	13.88889	1	12.1	89	28.3	31.8	0	0	1	1	1
62	1	3	0	24	0.85	0	534	1	40	150	17.77778	1	16	87.5	30	34.3	0		1	1	1
42	1	2	0	17	0.76	0	82	0	49	170	16.95502	1	14.3	77.7	25.5	32.9	0	4	1	1	1
35	0	3	1	17.4	0.74	0	90	0	36	155	14.98439	0	10.3				1	3	1	0	6
31	1	2	0	12.7	0.46	0	89	0	35	168	12.40079	1	11.5				1	3	1	0	3
24	1	2	0	21.0	0.65	0	66	0	46	170	15.91696	1	13				0	3	0	1	1
20	0	2	1	16.8	0.84	0	98	0	39	153	16.66026	1	9.2				1	4	1	0	4
28	0	3	0	14	0.64	0	67	0	36	154	15.17963	0	15.1	76.9	24.4	31.7	0		1	0	3
45	1	3	2	24.6	1.13	0	110	0	52	168	18.42404	0	14	76.4	24.8	32.5	0	3		0	4
25	1	4	1	13	0.72	0	90	0	47	172	15.88697	1	14.8	80.2	25	31.2	0	2		1	1
38	1	2	0	20	1.06	0	102	0	45	170	15.57093	1	11.4	83.3	25.7	30.9	1	4		1	1
43	1	2	0	16	0.87	0	85	0	42	170	14.53287	1	12	76.4	24	31.4	1	3	1	0	3
20	0	2	1	14.5	0.65	0	67	0	34	150	15.11111	0	11.9	80.9	25.2	31.2	1	4	1	0	3
53	1	3	1	6	0.83	0	110	1	74	168	26.21882	1	11.1	78.7	25.5	32.4	1	3	0	0	5
24	1	2	2	11.4	0.68	0	Hba1C 5,8	0	47	166	17.05618	0	14.7	84.7	27.7	32.7	0	4		0	4
50	1	1	0	15.8	0.71	0	330	1	60	158	24.03461	1	14.3	82.1	27.2	33.1	0	4	0	1	1
41	1	4	2	16.6	0.79	0	128	0	47	160	18.35938	1	12.7	85	30.2	35.5	1	4		0	4
56	1	2	1	25.8	0.83	0	296	1	46	165	16.89624	1	12.2	85.1	26.7	31.4	1	3	0	0	3
57	0	2	2	50	1.02	0	127	0	34	150	15.11111	0	12	79.5	24.8	31.2	0	3	0	0	4
57	0	2	0	23	0.81	0		1	41	150	18.22222	1	15.3	81.3	28.1	34.6	0	3	1	1	1
50	0	1	1	32.2	1.06	0	145	1	51	158	20.42942	0	12.8	80.7	27.2	33.7	0	3	0	1	1
33	1	2	0	16	0.93	0	79	0	47	159	18.59104	1	12.4	83.5	25.9	31.1	1	3	0	1	1
56	1	2	1	32	0.91	0	319	1	67	158	26.83865		15.1	78.4	24.5	31.2	0	1	1	1	1
48	1	2	0	20	0.88	0	87	0	46	160	17.96875	1	12.1	82.9	26.5	32	1	4	1	1	1
37	1	2	0	14.1	0.75	0	182	1	42	154	17.70956	1	10.8				1	4	1	1	1
46	1	2	0	13.3	0.88	0	70	0	46	165	16.89624	0	14.8				0	3	1	1	1
35	1	3	1	24	0.88	0	87	0	36	155	14.98439	0	15.4	76.8	25.9	33.7	0	4	1	0	4
59	1	2	0	27.4	1.02	0	64	0	41	155	17.06556	1	15.4				0	3	1	1	1
36	0	4	1	13	0.88	0	73	0	33	135	18.107	0	10.4				1	4	1	1	1
75	1	3	0	26.5	0.94	0	77	0	39	160	15.23438	1	14.8				0		0	0	4
43	0	1	1	11	0.7	0	437	1	61	157	24.74745	0	13.3	84.9	26.7	31.4	0	2	0	1	1
48	0	4	0	17.4	0.76	0	237	1	28	155	11.65453	0	9.2	91	29.5	32.4	1	3	1	1	1
18	0	2	1	14.9	0.64	0	99	0	41	158	16.42365	0	10.9	74.1	23.1	31.2	1	2	0	1	1
40	0	2	2	32	1	0	391	1	50	160	19.53125	0	12	80.9	27.3	33.8	0	3	1	0	4
27	1	2	1	16.2	1	0	89	0	44	172	14.8729	1	15.5	84.1	28	33.3	0	2		1	1
22	0	2	0	18	0.58	0	78	0	60	160	23.4375	0	13.1	84.3	26.3	31.2	0	3	0	1	1
41	1	3	1	23	0.82	0	49	0	45	165	16.52893	1	12.6	59	19.2	32.6	1	3	0	1	1
51	1	2	1	64.0	4.24	1	417	1	50	165	18.36547	1	11.7				1	2	0	0	4
64	1	2	1	14.6	0.52	0	131	1	39	160	15.23438	1	10.4	64.9	19.7	30.4	1		0	0	3
38	1	2	0	14.1	0.67	0	65	0	41	160	16.01563	1	15.2	93.6	30.3	32.4	0	4	1	1	1
42	1	1	0	13.1	0.46	0	143	1	40	160	15.625	1	11.1	82.5	27.8	33.7	1	2	0	1	1
33	1	2	0	28	0.81	0	98	0	42	165	15.427	1	13.1	82.1	27	32.8	0	3	1	1	1
22	0	4	0	6.1	0.57	0	79	0	37	145	17.5981		12				0	2	0	1	1
29	0	2	0	15.4	0.63	0	51	0	37	160	14.45313	0	14.8	80.8	26.9	33.3	0	1	0	1	1
51	0	1	1	11.7	0.76	0	301	1	67	160	26.17188	1	14.4				0	3	0	1	1
40	0	3	0	9.7	0.73	0	96	0	47	160	18.35938	1	9.5				1	3	0	1	1
36	1	1	0	11.2	0.6	0	97	0	45	160	17.57813	1	11	78.9	25.2	31.9	1	4	1	1	1
36	0	2	1	8	0.57	0	74	0	45	150	20	0	11.5	80.4	25.6	31.9	1	4	0	1	1
34	1	2	1	20.4	0.87	0	68	0	39	165	14.32507	1	9.8				1	3	1	1	1
34	1	2	1	20.4	0.87	0	68	0	39	165	14.32507	1	9.8	75.6	24.2	32.2	1	3		1	1
40	0	3	1	12.2	0.67	0	243	1	65	156	26.7094	0	12.3	83.9	26.3	31.4	0	3	0	0	4
34	0	3	2	17.2	0.56	0	95	0	46	160	17.96875	0	9.6	69.2	21	30.3	1	3		0	4
54	1	2	0	23.6	0.80	0	86	0	30	142	14.878	0	13	84.9	30.2	35.5	0	2		1	1
54	0	2	0	23.6	0.8	0	86	0	30	145	14.26873	0	13	84.9	30.2	35.5	0	2		1	1
27	1	1	0	15.7	1.09	0	121	0	49	165	17.99816	1	14.5				0	3	0	1	1
23	0	2	1	16	0.51	0		0	52	160	20.3125	1	12.7	71.1	21.1	29.7	0		0	0	6
33	1	2	1			0		0	44	165	16.16162	1	8.7				1	3	1	1	1
45	0	3	1	33	0.69	0	286	1	62	156	25.47666		10.6	85.9	28.2	32.8	1	3	0	1	1
49	0	3	0	5	0.48	0	106	0	50	155	20.81165	0	11.1	83	26.6	32	1	3	1	0	6
26	1	2	0	17	0.98	0		0	64	170	22.14533	1	16.1	80.7	27	33.5	0	2	1	1	1
33	1	4	1	13.9	1.02	0	87	0	50	162	19.05197	1	15.4				0	4	1	0	3
32	1	4	0	13.9	1.02	0	87	0	50	162	19.05197	1	15.4	77.6	26.1	33.6	0	4		1	1
61	1	1	0	12.6	0.91	0	514	1	42	158	16.82423	1	10.7				1	2	1	1	1
22	1	2	0	14	0.66	0	73	0	38	157	15.41645	0	13.5	77.9	24.8	31.8	0	4	0	1	1
58	0	2	0	10.2	0.6	0	110	0	54	160	21.09375	0	9.8	82.4	27.8	33.7	1	4	0	0	3
28	1	1	0			0		0	51	170	17.64706	1	9.9				1	4	0	1	1
30	1	1	0	43.8	0.96	0	79	0	33	170	11.41869	0	12.3	80.6	25.6	31.8	1	2	0	1	1
32	1	3	1	10.0	0.69	0	77	0	51	168	18.06973	1	12.9				1	4	1	1	1
50	1	2	1	23	0.53	0	172	1	58	155	24.14152	0	12.5	84.9	29	34.2	1	2	0	1	1
32	0	2	0	12	0.6	0	88	0	39	150	17.33333	0	13.3	78	25.7	32.9	0	3	1	1	1
23	1	2	1	17	0.67	0	82	0	40	160	15.625		13.8	89.6	28.6	31.9	0	2		1	1
32	0	2	0	18.1	0.56	0	70	0	41	159	16.21771	0	13.9				0	3	1	1	1
32	0	2	0	18.1	0.56	0	70	0	41	159	16.21771	0	13.9				0	3	0	1	1
50	0	2	0	17	0.6	0		0	34	155	14.15193	0	12.5	83.9	26.2	31.3	0			1	1
21	0	4	0	9	0.47	0	73	0	34	150	15.11111	0	9.9	81	24.8	30.6	1	3	0	0	4
54	0	4	2	15	0.33	0	62	0	29	155	12.07076	0	13	84.3	26.5	31.4	0	2	1	0	4
62	1	2	2	17.9	1.00	0	85	0	54	165	19.83471	1	14.6				0	3		0	4
61	1	2	2	17.9	1	0	85	0	54	165	19.83471	1	14.6	80.3	25.9	32.2	0	3		0	4
41	1	2	2	19.3	0.74	0	79	0	41.4	150	18.4	1	10.1	63.6	17.8	27.9	1	4	0	0	4
35	0	2	0	16	0.5	0	79	0	35	150	15.55556	0	10.1				1	4		1	1
42	0	2	0	14.5	0.76	0	114	0	51	165	18.73278	0	11.4				1	3	0	0	3
24	1	2	0	19	0.7	0	70	0	55	170	19.03114	1	14.8	86.2	27.9	32.4	0		0	1	1
58	0	1	2	17.1	0.82	0	293	1	73	168	25.86451	0	8.1				1	2	0	0	4
42	1	2	0	17.7	0.61	0	99	0	47	170	16.26298	1	15.1	87.9	29.4	33.4	0	3		1	1
42	1	2	0	27	0.75	0	338	1	59	167	21.15529	1	11.2				1	3	1	1	1
41	1	2	0	19.4	0.83	0	79	0	57	160	22.26563	1	13.2	84.3	26.6	31.5	0	2	1	1	1
31	1	2	0	18	0.78	0	97	0	44	160	17.1875	1	12.1	75.2	24.4	32.5	1	2	0	1	1
33	0	3	0	20	0.55	0	107	1	81	157	32.86137	0	13.9	88.4	28.8	32.6	0		0	0	4
39	0	3	1	15	0.59	0	93	0	58	150	25.77778		11.9	84.2	28.1	33.3	1	4	1	0	4
31	0	1	0	15.1	0.81	0	110	0	38	163	14.30238	0	9.4				1	4	0	1	1
35	0	1	0	13.8	0.49	0	97	0	48	157	19.47341	0	12.4	80.4	25.9	32.2	0	3		1	1
27	1	2	0	24.0	0.85	0	97	0	46	173	15.36971	1	14.8				0	3	0	0	6
22	0	2	0	11.3	0.59	0	130	1	42	155	17.48179	0	11.5	75.6	22.5	29.7	0	3	0	1	1
37	1	3	0	32.4	1.16	0	51	0	54	170	18.68512	0	15	67.5	22	32.5	0	3	1	1	1
41	1	1	0	12.4	0.84	0	81	0	54	168	19.13265	1	14	84.6	28.7	34	0	3		1	1
17	1	1	0	12.4	0.84	0	81	0	54	168	19.13265	1	14				0	3	1	1	1
52	1	3	0	19.8	0.80	0	78	0	31	160	12.10938	1	13.8				0	3	0	1	1
39	1	3	1	26.5	0.82	0	140	0	58	175	18.93878	1	11.1	81.4	26.5	32.6	1	3	1	1	1
42	1	2	0	22.9	0.63	0	96	0	42	169	14.70537	1	10.8	82	24.5	29.9	1	4	1	1	1
50	1	2	1	40.6	1.48	0	405	1	52	167	18.64534	0	15.8				0	2	1	0	6
45	1	3	0	14	0.9	0	91	0	42	162	16.00366		14.7	84.1	28.1	33.4	0	3	0	0	3
25	1	2	0	12.8	1.00	0	72	0	56	169	19.60716	1	15.1	83.5	28.6	34.2	0	4		1	1
22	0	2	0	22.6	0.78	0	89	0	50	153	21.35931	0	10.1	56.6	17.9	31.7	1	4	1	1	1
25	1	1	0	16.0	0.64	0	94	1	45	160	17.57813	1	7.6				1	3	0	0	4
37	0	4	0	16	0.58	0	72	0	44	165	16.16162	0	14.5	81.2	26	32	0	3	1	1	1
39	0	2	0	17	0.86	0		0	30	155	12.48699		13.2	84.9	26.6	31.4	0	3	1	0	3
50	1	4	0	15	1.09	0	96	0	70	172	23.66144	1	14	87.3	27.8	31.8	0	3		1	1
25	0	2	1	20.4	0.68	0	102	0	36	150	16	0	10.3	78.8	24.5	31.1	1	3	1	0	3
23	0	1	0	16	0.76	0	85	0	37	154	15.60128	0	11.3	77.7	24.7	31.8	1	3	1	0	6
32	1	2	1	19.5	1.15	0		0	35	166	12.70141	1	12.6	63.5	20.5	32.5	0	2	1	1	1
59	1	3	1	29.8	0.84	0	220	1	80	170	27.68166	1	14.5	77.5	25.5	32.9	0		1	1	1
19	1	4	1	13.5	0.78	0	122	0	53	176	17.11002	1	11.8	74.1	22.1	29.9	1	3	1	0	6
40	1	4	0	22.5	0.86	0	98	0	48	167	17.21109	0	13.1	81	25.6	31.6	0	2	1	1	1
32	1	1	0	18.0	0.90	0	96	0	52	168	18.42404	1	13.2				0		0	1	1
62	1	4	0	30	0.75	0	81	0	40.5	155	16.85744	1	13	79.8	26.6	33.3	0	3	1	0	3
48	1	3	0	17	0.79	0	293	1	52	160	20.3125	0	14.2	77.7	25.5	32.9	0	3	1	1	1
64	1	2	0	16.0	1.15	0	142	1	49	165	17.99816	1	11.7				1	2	1	1	1
51	0	4	1	18	0.64	0	140	0	32	155	13.31946	0	12.1	80	26.1	32.6	0	2	1	1	1
24	0	2	0	12	0.46	0	71	0	39	145	18.54935	0	12.6	84.5	26.4	31.2	0	3		1	1
26	0	2	2	17.4	0.67	0	80	0	39	150	17.33333	0	13.9	77.8	25.9	33.3	0	1	1	0	4
37	0	2	0	18	0.71	0	73	0	48	155	19.97919	0	12.6	83.4	26.1	31.3	0	4	0	1	1
27	0	3	0	12	0.54	0	93	0	46.5	158	18.62682	0	13.4	81.3	24.8	30.5	0	3		0	3
48	0	1	0	37.2	0.59	0	263	1	38	151	16.67	0	14				0	3	0	1	1
34	0	3	0	19.2	0.61	0	96	0	35	163	13.17325	1	8.6	86.6	26.9	31	1	3	1	1	1
38	0	2	0	14	0.55	0	88	0	44	158	17.62538	1	14.1	81.6	26.2	32.1	0	4	0	1	1
20	0	2	0	17	0.54	0	69	0	41	150	18.22222	0	11.2	70	21	29.9	1	2		1	1
39	1	3	0	26	0.95	0	96	0	62	160	24.21875	1	14	77	25.3	32.9	0	3	0	1	1
24	0	3	0	0.56	0.56	0		0	39	160	15.23438	0	9	66.8	19	28.5	1		1	1	1
32	0	2	1	12	0.73	0	59	0	39	160	15.23438	0	10.2	76.8	22.1	28.8	1	4		1	1
40	0	2	0	10.1	0.74	0	146	1	60	160	23.4375	0	14.8	82.2	27.4	33.3	0	2	0	1	1
24	0	3	1	15	0.9	0	90	0	45	150	20	0	15.2	81.6	27.9	34.2	0	2	0	1	1
27	0	4	2	11	0.5	0	77	0	35	167	12.54975	0	8.9	75.1	23.3	31	1	2		0	4
28	1	3	0	11.0	0.75	0	69	0	57	162	21.71925	1	9.9				1	3	0	1	1
38	0	3	2			0		0	36	152	15.58172	0	13.2				0		1	0	4
52	1	3	0	20	0.85	0	53	0	45	150	20	1	13.3	80.7	25.9	32.1	0	3	1	1	1
51	0	3	0	19	0.64	0	465	1	53	150	23.55556	0	11.9	79.1	27.4	34.6	1	3	0	0	4
26	1	4	2	28	1.03	0	82	0	43	158	17.2248	0	13	88.9	28.9	32.5	0	2	1	0	4
75	1	2	0	24.2	0.93	0	71	0	50	160	19.53125	1	13.4	89.8	28.9	32.2	0	4		1	1
28	1	2	0	24	0.83	0	71	0	41	158	16.42365	1	14.3	79.7	26.2	32.9	0	3	1	1	1
35	1	1	1	13.1	0.86	0	127	0	45	155	18.73049	1	14.5				0	3	1	1	1
38	1	2	1	18	1.01	0	84	0	47	172	15.88697	1	13.4	82.4	26.5	32.2	0	2	1	0	6
43	0	2	1	16.5	0.8	0	56	0	50	150	22.22222	0	10.2	60.3	17	28.2	1		1	1	1
35	0	3	0	18.1	0.72	0	89	0	35	150	15.55556	0	12.2				0	3	0	0	6
40	0	4	1	17	0.4	0	75	0	40	150	17.77778		9.2	59.5	18.1	30.2	1		1	0	6
32	1	3	1	13	0.74	0	139	1	60	165	22.03857	0	16.1				0	2	1	1	1
44	1	2	0	11.3	0.52	0	107	0	42	152	18.17867	0	10.7				1	3	0	1	1
38	1	2	1	20	0.89	0	92	0	48	175	15.67347	0	16	86.9	28.2	32.5	0	3		1	1
25	1	3	1	21.0	0.72	0	82	0	45	165	16.52893	1	9				1	4	1	0	4
35	1	4	0	20	0.74	0	123	0	49	157	19.8791	1	13.8	80.8	26.3	32.5	0		0	1	1
72	1	2	0	22	0.68	0	462	1	46	162	17.52782	1	11.2	64.1	19.6	30.6	1	1	0	0	4
23	1	1	0	21.8	0.48	0	97	0	40	165	14.69238	1	9.1				1	3	0	1	1
34	0	2	2	16.6	0.67	0	83	0	35	150	15.55556	0	12.8	82.4	26.8	32.6	0	4	0	0	4
36	0	2	0	11	0.52	0	89	0	36	150	16	0	12.5	76.1	23.9	31.5	0	3		1	1
26	1	1	0	7.7	0.71	0	86	0	45	163	16.93703	1	12.2	58.6	18	30.7	1	2	0	1	1
32	0	3	0	13.5	0.6	0	110	0	42	148	19.17458	0	13.9	76.3	25	32.7	0	2	0	1	1
18	1	3	0	11	0.77	0	107	0	54	173	18.0427	1	13.9	78	24.5	31.4	0	3		1	1
30	0	2	1	19.2	0.53	0	107	0	34	140	17.34694	0	12				0	4	0	1	1
42	0	2	0	35	0.68	0	382	1	48	155	19.97919	0	14.1	81.4	27	33.2	0	3	0	1	1
33	0	2	0	7	0.53	0		0	34	145	16.17122		11.3	84.4	26	31.7	1	3	0	0	3
49	0	1	1	7.1	0.63	0	584	1	43	155	17.89802	0	13.4				0	4		1	1
49	0	3	1	7.1	0.63	0	584	1	43	155	17.89802	0	13.4				0	2		1	1
47	1	4	0	6.3	0.87	0	111	1	54	165	19.83471	1	11.8				1	3	1	1	1
41	1	2	2	10.8	0.82	0	95	0	36	160	14.0625	1	12.8	78.7	24.2	30.7	1	4		0	4
39	1	3	0	15	0.4	0	84	0	50	158	20.02884	1	10.9	74.5	21.9	29.4	1	2		1	1
48	0	2	0	21.9	0.56	0	279	1	52	155	21.64412	0	15				0	2	0	0	6
54	1	3	0	37.2	1.08	0	495	1	52	165	19.10009	1	11.4				1	2	1	1	1
37	1	2	1	33.5	1.14	0	161	1	56	160	21.875	1	11.9				1	4		1	1
46	1	2	1	16	0.99	0	106	0	49	165	17.99816	1	12.9	81.1	24.4	30.1	1	3		0	6
43	0	2	1	15.2	0.68	0	90	0	31	140	15.81633	0	10.2				1	2	1	0	6
39	1	2	1	19	0.76	0	123	0	43	165	15.79431	1	14.9	82.6	26.2	31.8	0	3	1	0	4
31	1	2	0	13.0	0.91	0	105	1	40	162	15.24158	1	9				1	4	1	1	1
31	1	2	1	13.0	0.91	0	105	0	40	162	15.24158	1	9				1	4	0	1	1
36	1	4	0	22	0.87	0	70	0	58	160	22.65625	1	13.5	81.2	26.7	32.8	0	3	1	1	1
30	0	4	0	16	0.48	0	108	0	33	160	12.89063	1	10.3	79.8	22.6	28.3	1	2		1	1
36	0	1	0	16.1	0.52	0	108	0	49	155	20.39542	0	13.2	88.6	28.6	32.3	0	2	1	1	1
28	0	2	0	23	0.69	0	84	0	47	163	17.68979	0	13.9	85.2	28.5	33.5	0	3	0	1	1
44	0	3	0	10	0.67	0	224	1	50	145	23.78121	0	11.2	71.1	22.4	31.5	1		1	0	4
39	1	2	0	27.7	0.82	0	274	1	43	165	15.79431	1	12.6				1	2	0	1	1
53	1	1	0	22.8	0.73	0	152	1	55	167	19.72104	1	12	84.2	27.1	32.3	1	2		1	1
20	0	2	1	15	0.6	0	74	0	50	158	20.02884	0	12.9	82.4	26.4	32.1	0	3	0	0	6
60	1	2	0	20	0.79	0	73	0	39	155	16.23309	1	7.5	67.2	18.7	27.8	1	4	1	1	1
40	0	2	0	15.0	0.84	0	85	0	53	155	22.06035	0	12.8				0	3	0	1	1
40	0	2	0	15.0	0.84	0	85	0	53	155	22.06035	0	12.8				0	3	0	1	1
23	0	1	1	9.0	0.67	0	63	0	40	150	17.77778	0	10.2				1	4	0	1	1
33	0	3	0	12	0.51	0	218	1	36	145	17.12247	0	11.5	74.3	23.4	31.5	1	2	0	0	6
47	0	3	1	17	0.56	0	337	1	40	152	17.31302	0	12.7	75	22.7	30.3	0	3	1	1	1
44	0	2	0	38.5	0.91	0	182	1	37.5	144	18.08449	0	10.2				1	2	0	0	3
43	0	1	0	11.8	0.64	0	80	0	48	156	19.72387	0	12.1	82.6	27.1	32.8	0	2		1	1
18	0	2	0	14	0.55	0	94	0	45	150	20	0	11	77.6	23.9	30.8	1	3	0	1	1
41	0	3	0	20	0.58	0	76	0	55	165	20.20202	0	14.4	85	29.3	34.4	0	3		1	1
33	1	4	2	22	1.22	0	87	0	50	167	17.92822	1	10.3	86.9	28.6	32.9	1	2	1	0	4
45	0	2	1	26.0	0.55	0	179	1	65	162	24.76757	0	13.5				0	3	0	1	1
45	0	2	1	26	0.55	0	174	1	65	162	24.76757	0	13.5	83.4	28	33.6	0	3	0	1	1
54	1	4	0	38.0	1.12	0	130	0	54.5	172	18.42212	1	14.7				0	2	0	1	1
47	0	3	2	9.7	0.42	0	Hba1c 5,4	0	48	163	18.06617	0	10.3	79.4	23.8	30	1	2	0	0	4
57	1	3	0	30.3	1.11	0	274	1	55	182	16.60427	0	10.2				1	3	1	0	4
47	1	2	1	13	0.68	0	225	1	46	162	17.52782	1	10.6	82.1	25.2	30.7	1	3		1	1
47	1	3	1	19	0.89	0	86	0	59	160	23.04688	1	12.9	78.6	25.3	32.2	0	4	0	0	3
53	0	1	0	12.0	0.48	0	276	1	43	150	19.11111	0	11.3				1	4	1	1	1
33	0	3	1	30.0	0.80	0	107	0	39	148	17.80497	0	11.3				1	2	0	1	1
42	0	3	0	16.2	0.42	0	103	1	56	155	23.30905	0	13.7				0	4	0	1	1
55	1	4	2	29.5	0.9	0	530	1	45	165	16.52893	1	12	79.7	27	33.9	1	2	1	0	4
35	0	2	0	14	0.75	0	75	0	63	150	28	1	13.9	78.5	25.6	32.6	0	3	0	0	4
57	1	3	2	26.8	0.83	0	204	1	46	162	17.52782	1	14.9	86.2	30.2	35	0	3	1	0	4
79	0	2	0	21.3	0.83	0	134	0	30	145	14.26873	1	12.8				0	4	1	0	3
59	1	2	0	11.5	0.82	0	138	1	71	170	24.56747	1	14.6	82.1	28.4	34.6	0	3	1	0	4
55	1	2	0	37.4	1.71	1	391	1	73	165	26.81359	0	11.8	59.3	18.2	30.6	1	4	1	1	1
39	1	2	0	17	0.88	0	92	0	39	160	15.23438	1	13.1	82.4	26.3	31.9	0	3	1	1	1
42	1	2	0	15	0.94	0	97	0	48	160	18.75	1	13.3				0	3	1	0	4
39	1	1	0	24	0.89	0	85	0	46	170	15.91696	1	14.7	77	25.2	32.7	0	4	0	1	1
53	1	3	1	16.0	1.02	0	206	1	61	170	21.10727	1	14				0	3	0	0	6
27	0	2	0	7	0.39	0	78	0	39	155	16.23309		10.6	84.2	28.3	33.7	1	1		1	1
41	1	1	0	31.2	0.89	0	108	0	41	160	16.01563	1	12.4				1	3	0	1	1
40	1	1	0	22	0.86	0	138	1	42	156	17.25838	0	12.4	59.8	20.8	34.8	1	4	0	1	1
37	1	4	0	29.0	0.94	0	65	0	45	155	18.73049	1	14.1				0	3	0	1	1
40	1	3	0	20.1	0.83	0	67	0	56	165	20.56933	1	14.4				0	4	0	1	1
35	1	3	0	18.6	0.89	0	100	0	53	175	17.30612	1	11.1				1	4	0	1	1
37	1	2	0	13.7	0.75	0	58	0	46	160	17.96875	1	115.1				0	3		1	1
40	1	2	0	17.0	0.65	0	90	0	39	165	14.32507	1	11.2				1	4	1	1	1
58	0	2	2	21	0.62	0	165	1	34	156	13.97107	1	12.1	87.3	27.4	31.4	0	3		0	4
20	1	2	0	26	1.09	0	87	0	49	167	17.56965	0	14.7	81	25.9	32	0	3	1	0	3
27	1	3	1	9	0.68	0	69	0	40.5	168	14.34949	1	14.6	78.9	24	30.4	0		1	0	3
59	1	3	0	15.6	0.9	0	215	1	49	160	19.14063	1	13.3	81.9	26.5	32.4	0		0	1	1
56	0	3	0	31.9	0.39	0	251	1	55	153	23.49524	0	11.5	85.9	29	33.7	1	2	0	0	3
57	0	3	0	15.0	0.74	0	310	1	35	145	16.64685	0	8	79.6	25.1	31.5	1	3	1	0	4
56	1	2	0	14.1	1.2	0	80	0	51	150	22.66667	1	14.2	84.7	29.3	34.6	0	3	1	1	1
22	0	4	2			0		0	41	158	16.42365	0	8.4				1			0	4
35	1	4	0	15	0.83	0	81	0	49	170	16.95502	1	12.1	82.1	26.7	32.5	1	3		1	1
36	1	3	1			0		0	45	165	16.52893	1	10.4				1	3	1	1	1
26	0	3	0	11	0.51	0	63	0	29	165	10.65197	0	12.5	83.2	24.4	29.3	0	3		1	1
56	0	2	0	16.1	0.69	0	209	1	49	160	19.14063	0	12.6	85.1	28.1	33	0	3	1	1	1
52	1	2	1	14	1.04	0	92	0	54	170	18.68512	1	13.6	89.1	29.2	32.8	0	4		0	5
58	0	1	0	31.5	1.02	0	77	0	43	162	16.3847	1	8.3	78.8	25.5	32.4	1		0	1	1
37	1	4	0	11.5	0.76	0	87	0	48	165	17.63085	1	14				0	4	0	1	1
37	0	2	2	13.8	0.55	0	290	1	49	158	19.62826	1	13.4				0	2	0	0	4
33	0	3	1	23	0.62	0	390	1	34	144	16.3966	0	14	79.2	26.8	33.8	0	3	0	1	1
27	0	2	0	13.4	0.47	0	73	0	41	152	17.74584	0	12.5	82.4	29.3	35.5	0	2		0	6
55	0	4	0	37	0.61	0	77	0	53	160	20.70313	1	12.9	89.9	28.3	31.5	0	2		1	1
44	1	2	0	16.1	0.82	0	73	0	41	165	15.05969	1	14.4				0	3	0	0	4
59	1	3	1	24.9	0.69	0	77	0	57	165	20.93664	1	11.1				1	3		1	1
59	1	4	1	32.3	0.56	0	82	0	32	155	13.31946	1	10.6				1	3	0	0	3
59	1	4	1	32.3	0.56	0	82	0	32	155	13.31946	1	10.6				1	3	0	1	1
17	1	3	1	15	0.58	0	90	0	45	169	15.75575	0	13.1	76.4	23.6	31	0	3		0	3
22	1	2	0	18	0.88	0	84	0	61	163	22.95909	1	15.8	76.3	24	31.5	0	3	0	1	1
44	0	3	0	12	0.64	0	231	1	53	160	20.7	0	11.3				1	4	0	1	1
30	1	1	1	21.2	0.9	0	85	0	42	160	16.4	1	12				1	3	0	0	6
28	1	2	0	27	1.47	1	normal	0	48	170	16.6	1	15.9				0	4	0	1	1
56	1	3	2	22.9	0.85	0	137	0	38.5	165	14.14	1	13.5				0	1		0	3
50	0	3	1	22.3	0.68	0		1	47	154	19.8	0	12.7				0	3	0	0	6	Kultur positif sampai bulan ke-5, ganti pengobatan
16	0	1	0	19	0.64	0	normal	0	46	162	17.52	0	13.9				0	1	0	0	6
44	1	2	0	18.9	0.55	0	normal	0	40.5	158	16.22	1	13.7				0		1	0	6
63	1	1	1	21.9	0.85	0	90	0	43	155	17.89	1	9.6				1	4		0	4
52	0	1	2	20.7	1.25	1	301	1	50	160	19.53	1	10.3				1	3	0	0	4
21	0	2	0	13.7	0.81	0		0	39	150	17.33	0	10.2				1	2	0	1	1
54	1	2	0	22.4	1.11	0	421	1	53	165	19.46	0	14.3				0	3	0	1	1
32	0	2	0	14.8	0.64	0	normal	0	63	160	24.6	0	14.5				0	4		0	4
36	1	3	1	18	0.73	0	144	0	50	165	18.36	1	13.9				0	4	0	0	4
32	0	2	1	10.4	0.57	0		0	45	160	17.57	0	9.3				1	3	0	0	6
31	0	3	1	11.9	0.65	0	normal	0	55	145	26.15	0	12.4				0	4	0	0	3
52	0	2	0	9.6	0.66	0	70	0	32	150	14.2	0	12.4				0	1	0	1	1
22	1	1	0	12.2	0.82	0	normal	0	54	165	19.83	0	15				0	3		1	1
60	1	3	0	15.6	0.9	0	215	1	49	160	19.14	1	13.3				0	0		1	1
